# Supplementary material for: CPF Induces GC2spd Cell Injury via ROS/AKT/Efcab6 Pathway
Source: Cells. 2025 Jun 20;14(13):940. doi: 10.3390/cells14130940 (PMC12248639; doi:10.3390/cells14130940)
Supplement: Supplementary file 1 [file cells-14-00940-s001.zip]

Archive with 1 entries (1 files):
- cells-3636441-supplementary.pdf
